# Supplementary material for: Chroogomphus rutilus Regulates Bone Metabolism to Prevent Periodontal Bone Loss during Orthodontic Tooth Movement in Osteoporotic Rats
Source: Nutrients. 2023 Nov 24;15(23):4906. doi: 10.3390/nu15234906 (PMC10708235; doi:10.3390/nu15234906)
Supplement: Supplementary file 1 [file nutrients-15-04906-s001.zip]

Archive with 1 entries (1 files):
- nutrients-2681876-supplementary.pdf
